# Supplementary material for: Autophagy-Related Chemoprotection against Sorafenib in Human Hepatocarcinoma: Role of FOXO3 Upregulation and Modulation by Regorafenib
Source: Int J Mol Sci. 2021 Oct 29;22(21):11770. doi: 10.3390/ijms222111770 (PMC8583804; doi:10.3390/ijms222111770)
Supplement: Supplementary file 1 [file ijms-22-11770-s001.zip]

Archive with 1 entries (1 files):
- ijms-1399277 - sm.pdf
